# Supplementary material for: Multivariate Analysis among Marker Compounds, Environmental Factors, and Fruit Quality of Schisandra chinensis at Different Locations in South Korea
Source: Plants (Basel). 2023 Nov 16;12(22):3877. doi: 10.3390/plants12223877 (PMC10675420; doi:10.3390/plants12223877)
Supplement: Supplementary file 1 [file plants-12-03877-s001.zip]

Archive with 1 entries (1 files):
- plants-2698403-supplementary.pdf
